# Supplementary material for: ﻿Discovery of Whittieriahengduanensis sp. nov. (Ophioglossaceae) from Southwest China demonstrates a unique intercontinental disjunct pattern in plants between the Himalaya and the Americas
Source: PhytoKeys. 2024 Nov 12;249:27–36. doi: 10.3897/phytokeys.249.135379 (PMC11576806; doi:10.3897/phytokeys.249.135379)
Supplement: XML Treatment for Whittieria hengduanensis [file phytokeys.249.135379-treatment1.xml]

<!DOCTYPE tp:taxon-treatment
  PUBLIC "-//TaxonX//DTD Taxonomic Treatment Publishing DTD v0 20100105//EN" "tax-treatment-NSO.dtd">
<tp:taxon-treatment xmlns:tp="http://www.plazi.org/taxpub"><tp:treatment-meta><kwd-group><label>Taxon classification</label><kwd>
              <named-content content-type="kingdom">Plantae</named-content>
            </kwd><kwd>
              <named-content content-type="order">Ophioglossales</named-content>
            </kwd><kwd>
              <named-content content-type="family">Ophioglossaceae</named-content>
            </kwd></kwd-group><mixed-citation publication-type="journal"><person-group><name><surname>Liang</surname><given-names>Zhen-Long</given-names></name><name><surname>Zhang</surname><given-names>Li-Bing</given-names></name></person-group><article-title>﻿Discovery of <italic><tp:taxon-name><tp:taxon-name-part taxon-name-part-type="genus" reg="Whittieria">Whittieria</tp:taxon-name-part><tp:taxon-name-part taxon-name-part-type="species" reg="hengduanensis">hengduanensis</tp:taxon-name-part></tp:taxon-name></italic> sp. nov. (<tp:taxon-name><tp:taxon-name-part taxon-name-part-type="family">Ophioglossaceae</tp:taxon-name-part></tp:taxon-name>) from Southwest China demonstrates a unique intercontinental disjunct pattern in plants between the Himalaya and the Americas</article-title><source>PhytoKeys</source><day>12</day><month>11</month><year>2024</year><volume>249</volume><fpage>27</fpage><lpage>36</lpage><pub-id pub-id-type="doi">10.3897/phytokeys.249.135379</pub-id></mixed-citation></tp:treatment-meta><tp:nomenclature><label>﻿</label><tp:taxon-name>
            <object-id xmlns:xlink="http://www.w3.org/1999/xlink" content-type="arpha" xlink:type="simple">0829AA53-9D6B-5C81-ABE9-958450C592DC</object-id>
            <tp:taxon-name-part taxon-name-part-type="genus" reg="Whittieria">Whittieria</tp:taxon-name-part>
            <tp:taxon-name-part taxon-name-part-type="species" reg="hengduanensis">hengduanensis</tp:taxon-name-part>
            <object-id xmlns:xlink="http://www.w3.org/1999/xlink" content-type="ipni" xlink:type="simple">urn:lsid:ipni.org:names:77351700-1</object-id>
          </tp:taxon-name><tp:taxon-authority>Z.L.Liang &amp; Li Bing Zhang</tp:taxon-authority><tp:taxon-status xmlns:xlink="http://www.w3.org/1999/xlink" xlink:type="simple">sp. nov.</tp:taxon-status><xref ref-type="fig" rid="F2">Figs 2</xref><xref ref-type="fig" rid="F3">, 3</xref></tp:nomenclature><tp:treatment-sec sec-type="material" id="SECID0E6FAE"><title>Type.</title><p>China • Sichuan: Yajiang County, Jiaonibao Village, elev. 2750 m, <named-content xmlns:xlink="http://www.w3.org/1999/xlink" content-type="dwc:verbatimCoordinates" xlink:type="simple"><named-content content-type="geo-json" specific-use="{&#34;type&#34;:&#34;Point&#34;,&#34;coordinates&#34;:[101.030497,30.103036]}" id="NCID0EIGAE" xlink:type="simple">30°6'10.93″N, 101°1'49.79″E</named-content></named-content>, in the shrubs in dry and hot river valleys, 15 July 2021, <italic>Z.-L. Liang, L.-S. Jiang &amp; Q. Yu LZL1959</italic> (holotype CDBI!).</p><fig id="F2" position="float" orientation="portrait"><object-id xmlns:xlink="http://www.w3.org/1999/xlink" content-type="doi" xlink:type="simple">10.3897/phytokeys.249.135379.figure2</object-id><object-id xmlns:xlink="http://www.w3.org/1999/xlink" content-type="arpha" xlink:type="simple">46AEA071-CC96-59FB-A72B-E653BF216FAA</object-id><label>Figure 2.</label><caption><p><italic><tp:taxon-name><tp:taxon-name-part taxon-name-part-type="genus" reg="Whittieria">Whittieria</tp:taxon-name-part><tp:taxon-name-part taxon-name-part-type="species" reg="hengduanensis">hengduanensis</tp:taxon-name-part></tp:taxon-name></italic><bold>A, B</bold> habitat <bold>C</bold> lower portion of plant showing stem and roots <bold>D</bold> individuals in different sizes <bold>E</bold> trophophores and sporophore stalks <bold>F</bold> sporophore <bold>G</bold> veins showing complex-reticulate venation.</p></caption><graphic xmlns:xlink="http://www.w3.org/1999/xlink" xlink:href="phytokeys-249-027_article-135379__-g002.jpg" position="float" orientation="portrait" xlink:type="simple" id="oo_1172865.jpg"><uri content-type="original_file" xlink:type="simple">https://binary.pensoft.net/fig/1172865</uri></graphic></fig></tp:treatment-sec><tp:treatment-sec sec-type="diagnosis" id="SECID0ETHAE"><title>Diagnosis.</title><p><italic><tp:taxon-name><tp:taxon-name-part taxon-name-part-type="genus" reg="Whittieria">Whittieria</tp:taxon-name-part><tp:taxon-name-part taxon-name-part-type="species" reg="hengduanensis">hengduanensis</tp:taxon-name-part></tp:taxon-name></italic> is similar to <italic><tp:taxon-name><tp:taxon-name-part taxon-name-part-type="genus" reg="Whittieria">W.</tp:taxon-name-part><tp:taxon-name-part taxon-name-part-type="species" reg="engelmannii">engelmannii</tp:taxon-name-part></tp:taxon-name></italic> but the former has up to 25 (–50) roots per rhizome and 10–20 large areolae per trophophore, whereas the latter has fewer than 15 roots per rhizome and 0–8 areolae per trophophore.</p><fig id="F3" position="float" orientation="portrait"><object-id xmlns:xlink="http://www.w3.org/1999/xlink" content-type="doi" xlink:type="simple">10.3897/phytokeys.249.135379.figure3</object-id><object-id xmlns:xlink="http://www.w3.org/1999/xlink" content-type="arpha" xlink:type="simple">AC027279-0F36-52A5-98CA-49CE5B301C17</object-id><label>Figure 3.</label><caption><p><italic><tp:taxon-name><tp:taxon-name-part taxon-name-part-type="genus" reg="Whittieria">Whittieria</tp:taxon-name-part><tp:taxon-name-part taxon-name-part-type="species" reg="hengduanensis">hengduanensis</tp:taxon-name-part></tp:taxon-name></italic><bold>A, B</bold> habit <bold>C</bold> trophophore and base of sporophore <bold>D</bold> sporophore spike <bold>E</bold> veins showing complex-reticulate venation.</p></caption><graphic xmlns:xlink="http://www.w3.org/1999/xlink" xlink:href="phytokeys-249-027_article-135379__-g003.jpg" position="float" orientation="portrait" xlink:type="simple" id="oo_1172866.jpg"><uri content-type="original_file" xlink:type="simple">https://binary.pensoft.net/fig/1172866</uri></graphic></fig></tp:treatment-sec><tp:treatment-sec sec-type="description" id="SECID0EPJAE"><title>Description.</title><p>Plants 10–13 cm tall. Rhizomes erect, cylindrical, diam. 6–7 mm, with numerous black residual trophophore stalks. Leaves 1–2 per rhizome. Roots fleshy, up to 25 (–50) per rhizome, ca. 0.6 mm diam. Leaf stalks 4.5–7.5 cm long, 1.5–2 mm diam.; the lower part is buried in the soil, grey. Trophophores nearly circular to ovate, papery, 1.6–6 cm long, 1–3 cm broad at the middle, apex acute, narrowed toward the base. Venation complex-reticulate (also called “double venation” with small areolae inside a large areola), with included veinlets. Sporophores arising at ground level, the base is slightly attached to sporophores; stalks 3.5–7 cm long; spike 1.2–1.8 cm long, ca. 2.5 mm diam., 16–23 pairs of sporangia per spike.</p></tp:treatment-sec><tp:treatment-sec sec-type="distribution" id="SECID0EUJAE"><title>Geographical distribution.</title><p>This species is found in western Sichuan (Batang, Daocheng, Daofu, Derong, Maerkang, Xiangcheng, Yajiang, Yuexi), northwestern Yunnan (Lijiang, etc.), and eastern Xizang (Mangkang, Zayu).</p></tp:treatment-sec><tp:treatment-sec sec-type="habitat" id="SECID0EZJAE"><title>Habitat.</title><p>This species grows in basic soil under shrubs in dry and hot river valleys at elevations of 2500–4000 m.</p></tp:treatment-sec><tp:treatment-sec sec-type="IUCN Red List category" id="SECID0E5JAE"><title>IUCN Red List category.</title><p>Based on the field investigations, this species has a relatively wide distribution and large population sizes in southwest China and should be classified as Least Concern (<abbrev xmlns:xlink="http://www.w3.org/1999/xlink" xlink:title="Least Concern" id="ABBRID0EEKAE" xlink:type="simple">LC</abbrev>), based on current information and following the International Union for Conservation of Nature and Natural Resources guidelines (<xref ref-type="bibr" rid="B3">IUCN 2024</xref>).</p></tp:treatment-sec><tp:treatment-sec sec-type="etymology" id="SECID0EMKAE"><title>Etymology.</title><p>The species epithet <italic>henduanensis</italic> is based on the distribution of this species in the Hengduan Mountain.</p></tp:treatment-sec><tp:treatment-sec sec-type="material" id="SECID0EUKAE"><title>Additional specimens examined.</title><p>China • <bold>Sichuan</bold>: Daocheng county, Aug. 23, 1937, <italic>T.T.Yu 12889</italic> (PE01622937); 23 Aug. 1981, <italic>Qingzang Exp. 4234</italic> (PE01384314) • Aug. 17, 1973, <italic>s.c. 2519</italic> (KUN0803070 2519) • Daofu, 18 Sept. 1934, <italic>Harry Smith 12236</italic> (PE00405282) • 16 Aug. 1960, <italic>Sichuan Drug Exp. 15532</italic> (NAS00143448) • Derong, 03 Aug. 1981, <italic>Qingzang Exp. 3174</italic> (PE01384316, PE01384315, HITBC053830) • Maerkang, 18 Jul. 1960, <italic>Sichuan Drug Exp. 22092</italic> (NAS00143451) • Yuexi, 22 Sept. 1960, <italic>Sichuan Drug Exp. 26220</italic> (NAS00143450) • Xiangcheng, 31 Jul. 1981, <italic>Qingzang Exp. 3115</italic> (PE01384313, HITBC053829) • 12 Sept. 1937, <italic>T.T.Yu 13319</italic> (PE00405281, PE00405283, PE00405286) • <bold>Xizang</bold>: Zayu, Sept. 1935, <italic>C.W.Wang 66172</italic> (PE00405289); Sept. 1935, <italic>C.W.Wang 66236</italic> (KUN0803067) • 13 Aug. 1961, <italic>Xizang Complex Exp. 2703</italic> (PE00405290) • 16 Aug. 1965, <italic>Yongtian Zhang &amp; Kaiyong Lang 1541</italic> (KUN0803072) • <bold>Yunnan</bold>: Lijiang, 04 Jul. 1965, <italic>Jinsha River Exp. 4539</italic> (PE01593067); <italic>T.T.Yu 13319</italic> (KUN0803063).</p></tp:treatment-sec><ref-list><ref id="B3"><mixed-citation xmlns:xlink="http://www.w3.org/1999/xlink" xlink:type="simple">IUCN (<year>2024</year>) The IUCN Red List of Threatened Species. Version 2024-1. <ext-link xlink:href="https://www.iucnredlist.org" ext-link-type="uri" xlink:type="simple">https://www.iucnredlist.org</ext-link></mixed-citation></ref></ref-list></tp:taxon-treatment>
